# Supplementary material for: Reef fish communities are spooked by scuba surveys and may take hours to recover
Source: PeerJ. 2018 May 24;6:e4886. doi: 10.7717/peerj.4886 (PMC5971101; doi:10.7717/peerj.4886)
Supplement: Supplemental Information 2 — Raw data obtained during underwater visual surveys of reef fishes at Davies Reef, Central GBR. [file peerj-06-4886-s002.csv]

Sample ID	Site	Method	Direction	Transect	Observer	Time	ACA_BLOC	ACA_DUSS	ACA_LINE	ACA_NCUS	ACA_TRIO	BOL_MURI	CEP_ARGU	CET_BICO	CHA_AFAS	CHA_AURI	CHA_BARO	CHA_FLAV	CHA_LINE	CHA_PLEB	CHA_RAFF	CHA_RAIN	CHA_SPEC	CHA_TTUS	CHA_ULIE	CHA_VAGA	CHE_FASC	CHE_UNDU	CHM_ROST	CHO_FASC	CHS_BLEE	CHS_JAPA	CHS_MICR	CHS_SORD	COR_GAIM	CTE_GROP	EPB_INSI	EPI_FASC	GOM_VARI	HAL_HORT	HEM_FASC	HEM_MELT	HIP_LONG	LET_MINI	LET_NEBU	LET_OLIV	LUT_FLMA	MCR_GROP	MON_GRAN
NS101	1	Count	Out	1	AC	1024	0	0	0	0	0	0	0	0	0	0	2	0	0	0	0	3	0	2	0	0	2	0	0	1	0	0	0	2	0	1	2	0	0	0	1	0	1	0	0	0	0	0	0
NS101	1	Count	Out	3	AC	1034	0	0	0	0	0	0	0	0	0	0	1	0	0	0	0	0	0	0	0	0	1	0	0	0	0	0	3	7	0	9	0	0	0	0	0	0	0	0	0	0	0	0	0
NS101	1	Count	Out	5	AC	1045	0	0	0	0	0	0	0	1	0	0	2	0	0	0	0	4	0	0	2	0	1	0	0	0	0	0	0	5	0	2	0	0	1	1	0	0	0	0	0	0	0	1	0
NS101	1	Count	Out	7	AC	1056	4	0	0	0	0	0	0	1	0	1	2	0	0	0	2	0	0	0	0	0	3	0	0	0	0	0	0	7	0	3	0	1	1	0	2	1	3	1	0	0	0	0	0
NS101	1	Count	Out	9	AC	1108	0	0	0	0	0	0	0	0	0	0	2	0	0	0	0	7	0	2	0	0	1	0	0	0	0	0	3	4	0	5	0	0	1	0	2	0	1	0	0	0	2	0	0
NS101	1	Length	Out	2	ME	1026	0	0	0	0	0	0	0	0	0	0	1	0	0	0	0	2	0	2	0	0	0	0	1	0	0	0	0	3	0	1	0	1	1	0	0	0	0	0	0	0	0	0	0
NS101	1	Length	Out	4	ME	1038	0	0	0	0	0	0	0	1	0	0	1	0	0	1	0	5	0	0	0	0	0	0	0	0	1	0	1	2	0	3	0	0	0	1	0	0	4	0	0	0	0	0	0
NS101	1	Length	Out	6	ME	1049	0	0	0	0	0	0	0	0	0	0	1	0	0	0	0	1	0	0	0	0	0	0	0	0	1	0	1	5	0	3	0	0	0	1	0	0	2	0	0	0	0	0	0
NS101	1	Length	Out	8	ME	1101	0	0	0	0	0	0	0	0	0	0	3	0	0	0	0	1	0	2	0	0	0	0	0	1	0	0	3	1	0	1	0	0	0	1	1	0	0	0	0	0	1	1	0
NS101	1	Length	Out	10	ME	1111	0	0	0	0	0	0	1	1	0	0	1	0	1	0	0	1	0	0	0	0	0	0	0	1	1	0	0	2	0	7	0	0	0	0	1	0	0	0	0	0	0	0	0
NS102	1	Length	Out	1	AC	1356	0	0	0	1	0	0	0	0	0	0	2	0	0	0	0	0	0	0	0	0	0	0	0	0	0	0	1	0	0	1	0	0	2	0	0	0	0	0	0	0	0	0	0
NS102	1	Length	Out	3	AC	1404	0	0	0	2	0	0	0	0	0	0	0	0	0	0	0	0	0	2	0	2	0	0	0	0	0	0	1	10	0	3	0	0	1	2	0	1	0	0	0	0	0	0	0
NS102	1	Length	Out	5	AC	1415	0	0	0	0	0	0	0	0	0	0	1	0	0	0	0	1	0	0	0	0	1	0	0	0	0	0	2	6	0	2	0	0	0	0	1	0	0	1	0	0	0	0	0
NS102	1	Length	Out	7	AC	1424	0	0	0	0	0	0	0	1	0	0	3	0	0	0	0	2	0	0	0	0	1	0	0	0	0	0	1	19	0	2	0	0	0	1	0	0	0	0	0	0	0	0	0
NS102	1	Length	Out	9	AC	1435	0	0	0	0	0	0	0	0	0	0	0	0	0	0	0	5	0	0	0	0	0	0	2	1	0	0	0	4	0	0	0	0	1	0	2	0	0	0	0	0	0	0	0
NS102	1	Count	Out	2	IM	1352	0	0	0	0	0	0	0	0	0	0	1	0	0	0	0	0	2	0	0	0	2	0	0	0	0	0	0	2	0	1	0	0	0	0	0	1	0	0	0	0	0	0	0
NS102	1	Count	Out	4	IM	1402	0	0	0	0	0	0	0	0	0	0	0	0	0	0	0	1	0	2	0	0	0	0	0	0	0	0	3	3	0	1	0	0	0	0	0	1	0	0	0	0	0	0	0
NS102	1	Count	Out	6	IM	1412	0	0	0	0	0	0	0	0	0	0	0	0	0	0	0	0	0	0	0	0	0	0	0	0	0	0	0	9	0	2	0	0	0	0	0	1	0	0	0	0	0	0	0
NS102	1	Count	Out	8	IM	1422	0	0	0	0	0	0	0	0	0	0	1	0	0	0	0	3	0	0	0	0	0	0	0	0	0	0	2	11	0	0	0	0	0	0	0	0	0	0	0	0	0	1	0
NS102	1	Count	Out	10	IM	1432	0	0	0	1	0	0	0	0	0	0	0	0	0	0	0	0	0	0	0	0	1	0	0	0	0	0	0	4	0	2	0	0	0	0	0	0	0	0	0	0	0	0	0
NS103	1	Length	Back	10	IM	1500	0	0	0	0	0	0	0	0	0	0	2	0	0	0	0	0	0	0	0	0	0	0	0	0	0	0	0	4	0	3	0	0	0	0	1	0	0	0	0	0	0	0	0
NS103	1	Length	Back	8	IM	1510	0	0	0	1	0	0	0	0	0	0	2	0	0	0	0	0	0	0	0	0	0	0	0	0	1	0	0	16	0	1	0	0	0	0	3	0	0	0	0	0	1	0	0
NS103	1	Length	Back	6	IM	1521	0	0	0	1	0	0	0	0	0	0	0	0	0	0	0	2	0	0	0	0	1	0	0	0	1	0	0	8	0	2	0	0	0	0	0	0	0	0	0	0	0	0	0
NS103	1	Length	Back	4	IM	1533	0	0	0	2	0	0	0	0	0	0	0	0	0	0	0	4	0	2	0	0	1	0	0	0	0	0	2	5	0	2	0	0	1	0	0	0	0	0	0	0	0	0	0
NS103	1	Length	Back	2	IM	1544	0	0	0	2	0	0	0	0	0	0	1	0	0	0	0	0	0	0	0	0	1	0	0	0	0	0	0	5	0	1	1	0	2	0	3	0	0	0	0	0	0	0	0
NS103	1	Count	Back	9	ME	1512	0	0	0	0	0	0	0	0	0	0	2	0	0	0	0	5	0	4	0	0	0	0	0	1	0	0	1	9	0	4	0	0	2	0	2	0	0	0	0	0	0	0	0
NS103	1	Count	Back	7	ME	1523	0	0	0	0	0	0	0	1	0	0	1	0	0	0	0	0	0	2	0	0	0	0	0	0	0	0	1	29	0	6	0	1	1	0	2	0	0	0	0	0	0	0	0
NS103	1	Count	Back	5	ME	1534	0	0	0	0	0	0	0	1	0	0	2	0	0	0	0	0	0	0	0	0	0	0	0	1	0	0	1	14	0	3	0	0	0	0	1	0	0	0	0	0	0	1	0
NS103	1	Count	Back	3	ME	1545	0	0	0	1	0	0	0	0	0	0	1	0	0	0	0	0	0	0	0	2	0	0	0	0	0	0	0	18	0	12	0	0	1	0	0	0	0	0	0	0	0	0	0
NS103	1	Count	Back	1	ME	1555	0	0	0	1	0	0	0	0	0	0	3	1	0	0	0	0	0	0	0	0	2	0	2	1	0	0	0	3	0	1	0	0	2	0	2	0	0	0	0	0	0	0	0
NS104	2	Count	Out	2	AC	1401	0	0	0	0	0	0	0	0	1	0	0	0	0	0	0	2	0	2	0	0	2	0	0	0	0	0	0	3	0	8	1	0	0	1	2	0	0	0	0	0	0	0	0
NS104	2	Count	Out	4	AC	1412	0	0	0	0	0	0	0	0	2	0	0	0	0	0	2	1	0	2	0	0	0	0	2	1	0	0	0	5	0	3	1	2	0	0	0	0	0	0	0	0	0	0	0
NS104	2	Count	Out	6	AC	1425	0	0	0	0	0	0	0	1	0	0	0	0	0	0	0	4	0	0	0	0	1	0	0	1	0	0	2	5	0	5	1	0	0	1	1	0	0	0	0	0	0	0	0
NS104	2	Count	Out	8	AC	1436	0	2	0	0	0	0	0	0	0	0	2	0	0	0	0	2	0	1	0	0	3	0	0	2	0	0	0	1	0	6	0	0	0	1	1	0	0	0	0	0	0	0	0
NS104	2	Count	Out	10	AC	1448	0	0	0	0	0	0	0	0	0	0	0	0	0	0	0	5	0	1	0	0	0	0	0	3	0	0	1	2	0	9	0	0	0	0	0	0	0	0	0	0	6	0	0
NS104	2	Length	Out	1	ME	1353	0	0	3	0	0	0	0	0	0	0	2	0	0	0	0	0	0	1	0	2	1	0	0	0	1	0	0	3	0	2	1	1	0	0	0	1	0	0	0	0	0	0	0
NS104	2	Length	Out	3	ME	1404	0	0	0	0	0	0	0	0	1	0	1	0	0	0	0	1	0	3	0	0	0	0	0	0	2	0	0	15	0	2	0	0	0	1	1	0	0	0	0	0	0	0	0
NS104	2	Length	Out	5	ME	1416	0	0	2	0	0	0	0	1	0	0	2	0	0	0	0	2	1	2	0	0	0	0	0	0	0	0	0	4	0	3	0	0	0	0	1	0	0	0	0	0	0	0	0
NS104	2	Length	Out	7	ME	1428	0	0	0	0	0	0	0	0	0	0	0	0	0	1	0	2	0	2	0	0	2	0	0	0	0	0	0	5	0	3	0	0	2	3	1	0	0	0	0	0	0	0	0
NS104	2	Length	Out	9	ME	1440	0	1	1	0	0	0	1	4	0	0	1	0	0	0	0	4	0	0	0	0	1	0	1	0	0	0	1	4	0	2	0	0	0	0	0	0	0	0	0	0	8	2	0
NS105	2	Count	Back	9	AC	1521	0	0	0	1	0	0	1	1	0	0	2	0	0	0	0	3	0	0	0	0	2	0	2	0	0	0	0	3	0	3	0	0	0	0	1	0	0	0	0	0	1	0	0
NS105	2	Count	Back	7	AC	1532	0	0	0	1	0	0	0	0	0	0	0	0	0	0	0	7	1	0	0	0	2	0	0	2	0	0	0	11	0	3	0	0	0	0	2	0	0	0	0	0	0	0	0
NS105	2	Count	Back	5	AC	1542	0	0	0	0	0	0	0	0	0	0	2	0	0	0	0	3	0	0	0	0	2	0	2	1	0	0	1	1	0	7	0	0	0	1	1	0	0	0	0	0	0	0	0
NS105	2	Count	Back	3	AC	1553	0	0	0	0	0	0	0	0	0	0	0	0	0	0	0	0	0	0	0	0	0	0	0	1	0	0	0	3	0	2	0	0	0	0	1	0	0	0	0	0	0	0	0
NS105	2	Count	Back	1	AC	1604	0	0	0	0	0	0	0	0	0	0	5	0	0	0	0	0	0	0	0	0	0	0	0	1	0	0	0	1	0	2	0	0	0	0	1	0	0	0	0	0	0	0	0
NS105	2	Length	Back	10	IM	1507	0	0	0	0	0	0	0	0	0	0	0	0	0	0	0	1	0	2	0	0	1	0	0	0	0	0	1	3	0	0	0	0	0	1	0	0	0	0	0	0	0	0	0
NS105	2	Length	Back	8	IM	1518	0	0	0	0	0	0	0	0	0	0	1	0	0	0	0	3	0	0	0	2	0	0	0	0	0	0	0	0	0	1	0	0	0	0	0	0	0	0	0	0	2	0	0
NS105	2	Length	Back	6	IM	1528	0	0	0	2	0	0	0	0	0	0	1	0	0	1	0	2	0	2	0	0	1	0	0	1	0	0	0	2	0	2	0	0	0	0	1	0	0	0	0	0	0	0	0
NS105	2	Length	Back	4	IM	1539	0	0	0	1	0	0	0	0	0	0	0	0	0	0	0	1	0	2	0	0	2	0	0	0	0	0	0	4	0	4	0	1	0	0	0	0	0	0	0	0	0	0	0
NS105	2	Length	Back	2	IM	1549	0	0	0	3	0	0	0	0	0	0	1	0	0	0	0	0	0	0	0	0	0	0	0	1	0	0	0	1	0	2	0	0	0	2	1	0	0	0	0	0	0	0	0
NS106	3	Count	Out	2	IM	826	0	0	0	0	0	0	0	0	0	0	1	0	2	1	0	0	0	0	0	0	0	0	2	0	0	0	0	6	0	5	0	0	2	0	0	0	0	1	0	0	1	0	0
NS106	3	Count	Out	4	IM	837	0	0	0	0	0	0	1	0	0	0	0	0	0	0	0	0	0	0	0	0	1	0	0	0	0	0	0	4	0	0	0	0	0	0	0	0	2	1	0	1	0	0	0
NS106	3	Count	Out	6	IM	854	0	0	0	0	0	0	0	0	0	0	0	0	0	0	0	2	0	0	0	0	0	2	0	0	0	0	2	1	0	0	0	0	1	0	0	0	0	0	1	0	0	0	0
NS106	3	Count	Out	8	IM	906	0	0	0	0	0	0	1	0	0	0	4	0	0	0	0	1	0	3	0	0	1	0	1	1	0	0	0	0	0	5	0	0	1	2	2	0	1	0	0	0	0	2	0
NS106	3	Count	Out	10	IM	917	0	0	0	0	0	0	3	1	0	0	1	0	0	0	0	4	0	0	0	0	1	0	0	0	0	0	0	7	0	11	0	0	2	1	2	0	0	0	0	0	0	0	0
NS106	3	Length	Out	1	ME	826	0	0	0	0	0	0	0	0	0	0	0	0	0	1	0	0	0	0	0	0	1	0	1	1	0	0	1	5	0	6	0	0	0	0	0	0	0	0	0	0	1	0	0
NS106	3	Length	Out	3	ME	838	0	0	0	0	0	0	1	0	0	0	0	0	0	1	0	0	0	2	0	0	0	1	0	1	0	0	2	0	0	2	0	0	0	0	0	0	0	0	0	0	0	0	0
NS106	3	Length	Out	5	ME	849	0	0	0	0	0	0	0	0	0	0	2	0	0	0	0	1	0	1	0	0	1	0	0	2	0	0	2	3	0	4	1	0	1	0	1	0	0	0	0	0	0	0	0
NS106	3	Length	Out	7	ME	906	0	0	0	0	0	0	1	0	0	0	1	0	0	1	0	0	0	0	0	2	0	2	0	0	0	0	5	5	0	2	0	0	0	1	0	0	1	0	0	0	0	0	0
NS106	3	Length	Out	9	ME	918	0	0	0	1	0	0	0	0	0	0	1	0	0	0	0	8	0	0	0	1	2	0	0	0	0	0	7	3	0	3	0	0	0	0	1	0	0	0	0	0	0	0	0
NS107	3	Length	Back	10	AC	953	0	0	0	0	0	0	0	0	0	0	0	0	0	0	0	1	0	0	0	0	0	1	0	0	0	0	0	6	0	4	0	0	0	0	1	0	0	0	0	0	0	0	0
NS107	3	Length	Back	8	AC	1003	0	0	0	0	0	0	0	0	0	0	1	0	0	1	0	3	0	0	0	0	0	0	0	0	0	0	0	2	0	2	0	0	0	0	1	0	0	0	0	0	0	0	0
NS107	3	Length	Back	6	AC	1014	0	0	0	0	0	1	0	0	0	0	1	0	0	0	0	0	0	6	0	0	0	0	0	2	0	0	1	3	0	0	0	0	0	0	0	0	0	0	0	0	0	0	0
NS107	3	Length	Back	4	AC	1026	0	0	0	0	0	0	0	0	0	0	2	0	0	1	0	0	0	0	0	0	0	0	0	0	0	0	0	2	0	0	0	0	1	0	0	0	0	2	0	0	0	0	0
NS107	3	Length	Back	2	AC	1037	0	0	0	0	0	0	0	0	0	0	0	0	0	2	0	2	0	1	0	0	2	0	0	0	0	0	0	2	0	1	0	0	0	1	2	1	0	0	0	0	0	0	0
NS107	3	Count	Back	9	ME	956	0	0	0	0	0	0	0	0	0	0	0	0	0	0	0	3	0	2	0	0	0	0	0	0	0	0	0	5	0	1	1	0	0	0	0	0	0	0	0	0	0	0	0
NS107	3	Count	Back	7	ME	1006	0	0	0	0	0	0	1	0	0	0	0	0	0	3	0	1	0	4	0	2	0	0	0	0	0	0	0	7	0	3	0	0	0	0	1	1	0	0	0	0	0	0	0
NS107	3	Count	Back	5	ME	1019	0	0	0	0	0	0	0	0	0	0	0	0	0	0	0	2	0	0	0	0	0	0	0	0	0	0	0	6	0	0	0	0	0	0	1	0	0	0	0	0	0	0	0
NS107	3	Count	Back	3	ME	1030	0	0	0	0	0	0	0	1	0	0	0	0	0	2	0	0	0	0	0	0	0	0	0	2	0	0	2	5	0	1	0	0	0	0	1	0	0	0	0	0	0	0	0
NS107	3	Count	Back	1	ME	1040	0	0	0	0	0	0	0	2	0	0	2	0	0	0	0	0	0	2	0	0	0	0	0	1	0	0	0	5	0	3	0	0	0	0	0	0	0	0	0	0	0	0	0
NS108	4	Count	Out	1	AC	1345	0	0	3	0	0	0	0	1	0	0	1	0	0	0	0	0	0	2	0	0	0	0	0	0	0	0	8	3	0	5	0	0	0	1	1	0	1	0	0	0	0	0	0
NS108	4	Count	Out	3	AC	1355	0	0	0	0	0	0	0	0	0	0	3	0	0	1	0	2	0	6	0	0	3	0	0	0	0	0	3	5	1	7	0	0	0	2	0	1	0	0	0	0	0	0	0
NS108	4	Count	Out	5	AC	1407	0	0	0	0	0	0	0	0	0	0	0	0	0	0	0	4	0	0	0	0	0	0	2	0	0	0	0	7	0	4	0	0	0	1	1	0	0	0	0	0	0	0	0
NS108	4	Count	Out	7	AC	1419	0	0	4	0	0	0	0	0	0	0	1	0	0	0	0	1	0	4	0	0	1	0	0	0	2	0	0	5	0	9	0	0	0	4	2	1	1	0	0	0	5	0	0
NS108	4	Count	Out	9	AC	1432	0	0	2	0	0	0	0	0	0	0	0	0	0	0	0	2	0	0	0	0	1	0	0	0	0	0	1	3	0	4	0	0	1	1	0	0	0	0	0	0	16	0	0
NS108	4	Length	Out	2	IM	1341	0	0	0	0	0	0	1	0	0	0	0	0	0	0	0	3	0	1	0	0	0	0	1	0	1	0	1	4	0	4	0	0	0	0	0	0	0	0	0	0	2	0	0
NS108	4	Length	Out	4	IM	1352	0	0	1	2	0	0	1	1	0	0	0	0	0	0	0	2	0	2	0	0	1	0	0	0	0	0	1	5	0	8	0	0	0	0	0	0	0	0	0	0	0	0	0
NS108	4	Length	Out	6	IM	1404	0	0	0	0	0	0	0	0	0	0	0	0	0	0	0	4	0	0	0	0	0	0	0	0	1	0	0	3	0	8	0	0	0	0	0	1	0	1	0	0	1	0	0
NS108	4	Length	Out	8	IM	1417	0	0	0	0	0	0	1	0	0	0	1	0	0	0	0	1	0	0	0	0	0	0	0	1	1	0	0	1	0	2	2	0	0	0	0	1	0	1	0	0	0	0	0
NS108	4	Length	Out	10	IM	1429	0	0	0	0	0	0	0	0	0	0	0	0	0	0	0	0	0	0	0	2	2	0	0	0	0	0	1	1	0	3	0	0	0	2	0	0	0	0	0	0	0	3	0
NS109	4	Count	Back	10	IM	1453	0	0	0	0	0	0	0	0	0	0	2	0	0	0	0	0	0	0	0	0	0	0	0	1	0	0	1	2	0	1	0	0	0	0	0	0	0	0	0	0	0	1	0
NS109	4	Count	Back	8	IM	1501	0	0	0	0	0	0	0	0	0	0	0	0	0	0	0	0	0	2	0	0	1	0	0	1	1	0	0	3	0	4	0	0	0	0	0	0	0	0	0	0	0	0	0
NS109	4	Count	Back	6	IM	1510	0	0	0	0	0	0	0	0	0	0	1	0	0	0	0	0	0	0	0	0	0	0	0	1	0	0	0	0	0	0	0	0	0	0	0	0	0	0	0	0	0	1	0
NS109	4	Count	Back	4	IM	1519	0	0	0	0	1	0	0	0	0	0	0	0	0	0	0	1	0	1	0	0	1	0	1	0	0	0	0	3	0	4	0	0	0	0	1	0	0	0	0	0	0	0	0
NS109	4	Count	Back	2	IM	1529	0	0	0	0	0	0	0	0	0	0	1	0	0	0	0	1	0	0	0	0	0	0	2	0	1	0	0	1	0	0	0	0	0	0	0	0	0	0	0	0	0	0	0
NS109	4	Length	Back	9	ME	1504	0	0	0	0	0	0	0	1	0	0	1	0	0	0	0	1	0	0	0	0	0	1	0	0	0	0	1	1	0	1	0	0	0	0	0	0	0	0	0	0	0	0	0
NS109	4	Length	Back	7	ME	1512	0	0	0	0	0	0	0	1	0	0	0	0	0	0	0	0	0	0	0	0	1	0	1	0	0	0	0	0	0	2	0	0	0	1	0	0	0	0	0	0	3	0	0
NS109	4	Length	Back	5	ME	1521	0	0	0	0	0	0	0	0	0	0	2	0	0	0	0	0	0	0	0	0	0	0	0	0	1	0	0	1	0	4	1	0	0	0	1	0	0	0	0	0	0	0	0
NS109	4	Length	Back	3	ME	1530	0	0	0	0	1	0	0	0	0	0	2	0	0	1	0	3	0	0	0	2	2	0	0	0	0	0	0	7	0	4	0	0	0	1	0	0	0	0	0	0	0	0	0
NS109	4	Length	Back	1	ME	1540	0	0	0	0	0	0	0	0	0	0	0	0	0	0	0	2	0	0	0	2	0	0	0	0	0	0	0	2	0	0	0	0	0	0	0	0	0	0	0	0	0	0	0
NS110	5	Length	Out	1	AC	759	0	0	1	0	0	0	0	0	1	0	0	0	0	0	0	0	0	0	0	0	0	0	0	0	0	0	0	4	0	5	0	0	0	0	1	0	0	0	0	0	0	0	0
NS110	5	Length	Out	3	AC	811	0	11	4	1	0	0	0	1	0	0	1	0	0	0	0	5	2	2	0	0	0	0	1	0	0	0	5	6	0	10	0	0	0	2	1	0	2	0	0	0	0	0	0
NS110	5	Length	Out	5	AC	828	0	0	5	0	0	0	0	2	0	0	1	0	0	0	0	1	0	0	0	0	1	0	0	0	0	0	5	5	0	6	1	0	1	2	1	0	0	0	0	0	1	0	0
NS110	5	Length	Out	7	AC	841	0	2	0	0	0	0	0	0	0	0	0	0	0	0	0	2	0	0	0	0	1	0	0	0	0	0	13	7	0	3	0	0	0	0	0	0	4	0	0	0	0	0	0
NS110	5	Length	Out	9	AC	854	0	2	0	0	0	0	0	0	0	0	2	0	0	0	0	2	0	0	0	0	2	0	0	1	1	0	5	1	0	4	0	0	0	0	0	0	1	0	0	0	0	0	0
NS110	5	Count	Out	2	IM	757	0	4	1	0	0	0	0	0	0	0	1	0	0	0	0	0	0	3	0	0	1	1	0	1	0	0	7	5	0	1	0	0	0	0	0	0	1	0	0	0	0	0	1
NS110	5	Count	Out	4	IM	814	0	4	0	1	0	0	0	2	0	0	2	0	0	0	0	3	2	1	0	0	0	0	0	1	0	0	6	1	0	8	0	0	0	0	0	1	1	0	0	0	0	0	0
NS110	5	Count	Out	6	IM	827	0	0	0	0	0	0	0	1	0	0	1	0	0	0	0	5	0	2	0	0	0	0	0	1	1	0	6	0	0	2	0	0	0	0	0	0	6	0	0	0	0	0	1
NS110	5	Count	Out	8	IM	840	0	0	0	0	0	0	0	0	0	0	0	0	0	0	0	2	0	0	0	0	0	0	0	1	1	0	12	1	0	6	0	0	0	1	1	0	1	0	0	0	0	0	0
NS110	5	Count	Out	10	IM	852	0	0	0	2	0	0	0	1	0	0	1	0	0	0	0	1	0	0	0	2	0	0	0	0	0	0	7	1	0	2	0	0	0	0	0	1	15	0	0	0	1	0	0
NS111	5	Count	Back	9	IM	919	0	0	0	0	0	0	0	0	0	0	0	0	1	0	0	1	0	0	0	0	0	0	1	0	0	0	2	1	0	1	0	0	0	0	1	0	0	0	0	0	0	0	0
NS111	5	Count	Back	7	IM	927	0	0	0	0	0	0	0	0	0	0	2	0	0	0	0	3	0	0	0	0	0	0	0	0	0	0	2	1	0	3	0	0	0	0	0	0	0	0	0	0	0	0	0
NS111	5	Count	Back	5	IM	936	0	0	0	0	0	0	0	1	0	0	0	0	0	0	0	1	0	2	0	0	1	0	0	0	0	0	0	0	0	2	1	0	0	3	0	0	0	0	0	0	0	0	0
NS111	5	Count	Back	3	IM	946	0	6	0	0	0	14	0	0	0	0	2	0	0	0	0	0	0	0	0	0	0	0	2	0	1	0	2	9	0	3	0	0	0	0	0	0	2	0	0	0	0	0	0
NS111	5	Count	Back	1	IM	957	0	1	0	0	0	0	0	0	0	0	1	0	0	0	0	1	0	4	0	0	0	0	0	0	1	0	8	0	0	0	0	0	0	0	0	1	0	0	0	0	0	0	0
NS111	5	Length	Back	10	ME	921	0	0	0	0	0	0	0	0	0	0	0	0	0	0	0	1	0	2	0	0	0	0	0	0	0	0	0	1	0	1	0	0	0	0	0	0	0	0	0	0	0	0	0
NS111	5	Length	Back	8	ME	930	0	0	0	0	0	0	0	0	0	0	1	0	0	0	0	4	0	0	0	0	0	0	0	0	0	0	0	0	0	0	0	0	0	0	1	0	0	0	0	0	0	0	0
NS111	5	Length	Back	6	ME	938	0	0	0	0	0	0	0	0	0	0	1	0	0	0	0	4	0	4	0	0	0	0	0	2	0	0	4	1	0	5	0	0	0	0	0	0	0	0	0	0	0	0	0
NS111	5	Length	Back	4	ME	947	0	0	0	0	0	0	0	0	0	0	0	0	0	0	0	2	0	0	0	0	0	0	0	0	0	0	1	1	0	3	0	0	0	0	1	0	0	0	0	0	0	0	0
NS111	5	Length	Back	2	ME	959	0	0	0	0	0	0	0	1	0	0	0	0	0	0	0	0	0	0	0	0	1	0	0	0	0	1	10	2	0	0	0	0	0	0	1	0	0	0	0	0	0	0	0
[truncated: 35 more columns]
